# Supplementary material for: Gga-miR-130b-3p inhibits MSB1 cell proliferation, migration, invasion, and its downregulation in MD tumor is attributed to hypermethylation
Source: Oncotarget. 2018 May 11;9(36):24187–98. doi: 10.18632/oncotarget.24679 (PMC5966247; doi:10.18632/oncotarget.24679)
Supplement: Supplementary file 2 [file oncotarget-09-24187-s002.xls]

## Sheet: Sheet1
Supplementary Table S1 Transcription factor binding sites of upstream region of gga-miR-130b-3p gene
Seq. name	Matrix Family	Detailed Family Information	Matrix	Detailed Matrix Information	Tissue	Opt.	Start position	End position	Anchor position	Strand	Core sim.	Matrix sim.	Mat. sim. - opt.	Sequence
TempSeq_d_Mr4u8F	V$SP1F	GC-Box factors SP1/GC	V$SP1.01	Stimulating protein 1, ubiquitous zinc finger transcription factor	ubiquitous	0.88	91	107	99	+	1	0.997	0.117	gagcgGGGCgggggtcg
TempSeq_d_Mr4u8F	V$ZF02	C2H2 zinc finger transcription factors 2	V$ZNF300.01	KRAB-containing zinc finger protein 300	Blood Cells Immune System Leukocytes Lymphocytes Thymus Gland	0.99	247	269	258	+	1	0.994	0.004	cctgcctCCCCagcggcggcccc
TempSeq_d_Mr4u8F	V$ZF35	Zinc finger protein ZNF35	V$ZNF35.01	Human zinc finger protein ZNF35		0.96	46	58	52	+	1	0.993	0.033	ccggggAAGAgac
TempSeq_d_Mr4u8F	V$RBPF	RBPJ - kappa	V$RBPJK.01	Mammalian transcriptional repressor RBP-Jkappa/CBF1	Antibody-Producing Cells Immune System	0.87	182	194	188	-	1	0.989	0.119	aacgTGGGaaggc
TempSeq_d_Mr4u8F	V$E2FF	E2F-myc activator/cell cycle regulator	V$E2F1.01	E2F transcription factor 1	ubiquitous	0.97	59	75	67	-	1	0.988	0.018	gcccGGCGggacggccc
TempSeq_d_Mr4u8F	V$E2FF	E2F-myc activator/cell cycle regulator	V$E2F4.01	E2F transcription factor 4, p107/p130-binding protein	ubiquitous	0.96	93	109	101	+	1	0.981	0.021	gcgggGCGGgggtcgcc
TempSeq_d_Mr4u8F	V$HIFF	Hypoxia inducible factor, bHLH/PAS protein family	V$HRE.02	Hypoxia-response elements	Brain Central Nervous System Endocrine System Nervous System Pineal Gland	0.97	184	200	192	-	1	0.981	0.011	gacgggaaCGTGggaag
TempSeq_d_Mr4u8F	O$MTEN	Core promoter motif ten elements	O$HMTE.01	Human motif ten element		0.88	96	116	106	-	1	0.98	0.1	gcAGCGcggcgacccccgccc
TempSeq_d_Mr4u8F	V$ZF35	Zinc finger protein ZNF35	V$ZNF35.01	Human zinc finger protein ZNF35		0.96	207	219	213	-	1	0.977	0.017	gcccggAAGAaaa
TempSeq_d_Mr4u8F	V$SORY	SOX/SRY-sex/testis determinig and related HMG box factors	V$SOX6.01	SRY (sex determining region Y)-box 6	Bone and Bones Cartilage Connective Tissue Embryonic Structures Endocrine System Leydig Cells Nervous System Neuroglia Skeleton Testis Thyroid Gland Urogenital System	0.97	306	328	317	-	1	0.977	0.007	ttcccACAAagaacaagcgggct
TempSeq_d_Mr4u8F	V$EGRF	EGR/nerve growth factor induced protein C & related factors	V$WT1.01	Wilms Tumor Suppressor	Central Nervous System Endocrine System Kidney Nervous System Testis Urogenital System	0.92	94	112	103	+	0.953	0.972	0.052	cggggCGGGggtcgccgcg
TempSeq_d_Mr4u8F	V$ZF35	Zinc finger protein ZNF35	V$ZNF35.01	Human zinc finger protein ZNF35		0.96	74	86	80	+	1	0.969	0.009	gcccccAAGAgcc
TempSeq_d_Mr4u8F	O$MTEN	Core promoter motif ten elements	O$HMTE.01	Human motif ten element		0.88	90	110	100	+	1	0.968	0.088	cgAGCGgggcgggggtcgccg
TempSeq_d_Mr4u8F	V$KLFS	Krueppel like transcription factors	V$IKLF.01	Kruppel-like factor 5 (intestinal)	Blood Cells Bone Marrow Cells Embryonic Structures Erythrocytes Hematopoietic System	0.91	91	109	100	+	0.94	0.963	0.053	gagcgGGGCgggggtcgcc
TempSeq_d_Mr4u8F	V$AHRR	AHR-arnt heterodimers and AHR-related factors	V$AHRARNT.03	DRE (dioxin response elements), XRE (xenobiotic response elements) bound by AHR/ARNT heterodimers	Digestive System Liver	0.95	286	310	298	+	1	0.962	0.012	gggtcgtccaGCGTgctaatagccc
TempSeq_d_Mr4u8F	V$BEDF	BED subclass of zinc-finger proteins	V$ZBED4.01	Zinc finger, BED-type containing 4; GC-box binding sites		0.93	93	107	100	+	1	0.96	0.03	gcgGGGCgggggtcg
TempSeq_d_Mr4u8F	V$ETSF	Human and murine ETS1 factors	V$ELK1.03	ETS-like gene 1 (ELK-1)	Antibody-Producing Cells Blood Cells Bone Marrow Cells Breast Central Nervous System Endocrine System Germ Cells Hematopoietic System Immune System Leukocytes Myeloid Cells Nervous System Phagocytes Prostate Spinal Cord Testis Urogenital System	0.92	203	223	213	-	1	0.959	0.039	acccgcccGGAAgaaaaggca
TempSeq_d_Mr4u8F	V$RBPF	RBPJ - kappa	V$RBPJK.02	Mammalian transcriptional repressor RBP-Jkappa/CBF1	Antibody-Producing Cells Immune System	0.94	319	331	325	+	1	0.959	0.019	tttgTGGGaagtg
TempSeq_d_Mr4u8F	V$ZICF	Members of ZIC-family, zinc finger protein of the cerebellum	V$ZIC3.03	Zinc finger protein of the cerebellum (Zic3)	Brain Central Nervous System Embryonic Structures Eye Nervous System Neurons	0.91	23	37	30	+	1	0.954	0.044	gggccCAGCcggtgt
TempSeq_d_Mr4u8F	V$ZTRE	Zinc transcriptional regulatory element	V$ZTRE.03	5' half site of ZTRE motif		0.95	86	102	94	-	0.863	0.953	0.003	ccCGCCccgctcgagtg
TempSeq_d_Mr4u8F	V$ZF5F	ZF5 POZ domain zinc finger	V$ZF5.03	ZF5 POZ domain zinc finger, zinc finger protein 161 (secondary DNA binding preference)		0.84	128	142	135	+	1	0.948	0.108	gaaCGCGcagtgcta
TempSeq_d_Mr4u8F	V$SPZ1	Testis-specific bHLH-Zip transcription factors	V$SPZ1.01	Spermatogenic Zip 1 transcription factor		0.94	216	226	221	+	0.866	0.948	0.008	gGGCGggtttt
TempSeq_d_Mr4u8F	V$ZF02	C2H2 zinc finger transcription factors 2	V$ZBTB7.03	Zinc finger and BTB domain containing 7A, pokemon	Blood Cells Immune System Leukocytes Lymphocytes Thymus Gland	0.88	86	108	97	-	1	0.947	0.067	gcgacCCCCgccccgctcgagtg
TempSeq_d_Mr4u8F	V$ZTRE	Zinc transcriptional regulatory element	V$ZTRE.04	3' half site of ZTRE motif		0.94	94	110	102	+	0.855	0.947	0.007	cggGGCGggggtcgccg
TempSeq_d_Mr4u8F	V$CREB	cAMP-responsive element binding proteins	V$ATF1.02	Activating transcription factor 1	Brain Central Nervous System Endocrine System Nervous System Pineal Gland	0.91	187	207	197	-	1	0.946	0.036	aggcagTGACgggaacgtggg
TempSeq_d_Mr4u8F	V$ZTRE	Zinc transcriptional regulatory element	V$ZTRE.04	3' half site of ZTRE motif		0.94	214	230	222	+	0.855	0.946	0.006	ccgGGCGggttttcttg
TempSeq_d_Mr4u8F	V$LTFM	Lactotransferrin motif	V$LACTOFERRIN.01	Lactotransferrin and delta-lactoferrin, growth-inhibiting protein 12	Blood Cells Bone Marrow Cells Granulocytes Hematopoietic System Immune System Leukocytes Myeloid Cells Phagocytes	0.89	176	184	180	-	1	0.944	0.054	gGCACttta
TempSeq_d_Mr4u8F	V$FKHD	Fork head domain factors	V$XFD1.01	Xenopus fork head domain factor 1 (FoxA4a)	Blood Cells Brain Breast Cartilage Central Nervous System Connective Tissue Ear Endocrine System Eye Immune System Islets of Langerhans Leukocytes Liver Lung Lymphocytes Muscle, Skeletal Muscles Nervous System Ovary Pancreas Pituitary Gland Prostate Testis Thymus Gland Thyroid Gland Urogenital System	0.9	166	182	174	+	1	0.934	0.034	tccgcgTAAAtaaagtg
TempSeq_d_Mr4u8F	V$DMTF	Cyclin D binding myb-like transcription factor	V$DMP1.02	Cyclin D binding myb-like transcription factor		0.88	159	173	166	-	1	0.932	0.052	tacgcGGATggccaa
TempSeq_d_Mr4u8F	V$PLZF	C2H2 zinc finger protein PLZF	V$PLZF.02	Promyelocytic leukemia zink finger (TF with nine Krueppel-like zink fingers)	Blood Cells Bone Marrow Cells Endocrine System Germ Cells Hematopoietic System Immune System Leukocytes Lymphocytes Testis Thymus Gland Urogenital System	0.87	173	187	180	+	0.889	0.932	0.062	aaaTAAAgtgccttc
TempSeq_d_Mr4u8F	V$NOLF	Neuron-specific olfactory factor	V$EBF1.01	Early B-cell factor 1	Antibody-Producing Cells Blood Cells Bone Marrow Cells Hematopoietic System Immune System Leukocytes Lymphocytes Nervous System Neurons Nose Respiratory System	0.88	247	269	258	+	1	0.932	0.052	cctgccTCCCcagcggcggcccc
TempSeq_d_Mr4u8F	V$IKRS	Ikaros zinc finger family	V$IK1.01	Ikaros 1, potential regulator of lymphocyte differentiation	Antibody-Producing Cells Blood Cells Bone Marrow Cells Hematopoietic System Immune System Leukocytes Lymphocytes Thymus Gland	0.92	181	193	187	-	1	0.931	0.011	acgtGGGAaggca
TempSeq_d_Mr4u8F	V$ZF07	C2H2 zinc finger transcription factors 7	V$ZNF263.01	Zinc finger protein 263, ZKSCAN12 (zinc finger protein with KRAB and SCAN domains 12)		0.92	239	253	246	+	1	0.926	0.006	cagcccCTCCtgcct
TempSeq_d_Mr4u8F	V$STAT	Signal transducer and activator of transcription	V$STAT.01	Signal transducers and activators of transcription	Blood Cells Bone Marrow Cells Breast Hematopoietic System Immune System Leukocytes Lymphocytes Myeloid Cells Phagocytes	0.87	316	334	325	+	1	0.925	0.055	ttctttgtgGGAAgtgggt
TempSeq_d_Mr4u8F	V$GCF2	Transcriptional repressor GC-binding factor 2	V$LRRFIP1.01	Leucine rich repeat (in FLII) interacting protein 1		0.82	89	107	98	-	1	0.923	0.103	cgaCCCCcgccccgctcga
TempSeq_d_Mr4u8F	V$MYOD	Myoblast determining factors	V$MYOD.01	Myogenic regulatory factor MyoD (myf3)	Antibody-Producing Cells Antigen-Presenting Cells Embryonic Structures Endocrine System Germ Cells Immune System Muscle, Skeletal Muscles Thymus Gland Urogenital System	0.88	240	256	248	-	1	0.923	0.043	gggaGGCAggaggggct
TempSeq_d_Mr4u8F	V$HOMF	Homeodomain transcription factors	V$HMX3.01	H6 homeodomain HMX3/Nkx5.1 transcription factor	Blood Cells Bone Marrow Cells Bone and Bones Cardiovascular System Cartilage Central Nervous System Connective Tissue Digestive System Ear Embryonic Structures Endocrine System Germ Cells Heart Hematopoietic System Immune System Islets of Langerhans Leukocytes Liver Lymphocytes Muscles Nervous System Ovary Pancreas Skeleton Spinal Cord Thyroid Gland Urogenital System	0.89	319	337	328	+	1	0.919	0.029	tttgtgggAAGTgggtgaa
TempSeq_d_Mr4u8F	V$SP1F	GC-Box factors SP1/GC	V$SP1.03	Stimulating protein 1, ubiquitous zinc finger transcription factor	ubiquitous	0.91	211	227	219	+	1	0.917	0.007	cttccGGGCgggttttc
TempSeq_d_Mr4u8F	V$ZICF	Members of ZIC-family, zinc finger protein of the cerebellum	V$ZIC3.03	Zinc finger protein of the cerebellum (Zic3)	Brain Central Nervous System Embryonic Structures Eye Nervous System Neurons	0.91	63	77	70	-	0.789	0.913	0.003	gggccCGGCgggacg
TempSeq_d_Mr4u8F	V$HASF	HIF-1 ancillary sequence family	V$HAS.01	HIF-1 ancillary sequence		0.91	186	196	191	+	1	0.91	0	tccCACGttcc
TempSeq_d_Mr4u8F	V$EBOX	E-box binding factors	V$MAX.03	MYC associated factor X	ubiquitous	0.9	184	200	192	+	1	0.91	0.01	cttccCACGttcccgtc
TempSeq_d_Mr4u8F	V$GLIF	GLI zinc finger family	V$GLIS2.01	GLIS family zinc finger 2	Cardiovascular System Digestive System Embryonic Structures Endocrine System Heart Islets of Langerhans Pancreas	0.86	92	108	100	-	1	0.909	0.049	gcgaCCCCcgccccgct
TempSeq_d_Mr4u8F	V$PLAG	Pleomorphic adenoma gene	V$PLAGL1.01	Pleiomorphic adenoma gene-like 1	Brain Central Nervous System Digestive System Embryonic Structures Endocrine System Nervous System	0.87	69	91	80	+	0.904	0.908	0.038	gccggGCCCccaagagccactcg
TempSeq_d_Mr4u8F	V$PLAG	Pleomorphic adenoma gene	V$PLAGL1.01	Pleiomorphic adenoma gene-like 1	Brain Central Nervous System Digestive System Embryonic Structures Endocrine System Nervous System	0.87	60	82	71	-	0.904	0.904	0.034	cttggGGGCccggcgggacggcc
TempSeq_d_Mr4u8F	V$SF1F	Vertebrate steroidogenic factor	V$FTF.02	Alpha (1)-fetoprotein transcription factor (FTF), liver receptor homologue-1 (LRH-1), Nr5a2	Adrenal Glands Brain Central Nervous System Endocrine System Leydig Cells Nervous System Ovary Pituitary Gland Testis Urogenital System	0.9	151	165	158	-	1	0.901	0.001	tggccAAGGccggac
TempSeq_d_Mr4u8F	V$PLAG	Pleomorphic adenoma gene	V$PLAG1.01	Pleomorphic adenoma gene (PLAG) 1, a developmentally regulated C2H2 zinc finger protein	Brain Central Nervous System Digestive System Embryonic Structures Endocrine System Nervous System	0.88	249	271	260	-	0.958	0.901	0.021	gaGGGGccgccgctggggaggca
TempSeq_d_Mr4u8F	V$NOLF	Neuron-specific olfactory factor	V$OLF1.02	Olfactory neuron-specific factor	Antibody-Producing Cells Blood Cells Bone Marrow Cells Hematopoietic System Immune System Leukocytes Lymphocytes Nervous System Neurons Nose Respiratory System	0.88	59	81	70	+	1	0.9	0.02	gggccgTCCCgccgggcccccaa
TempSeq_d_Mr4u8F	V$NDPK	Nucleoside diphosphate kinase	V$NM23.01	NME/NM23 nucleoside diphosphate kinase1 and 2		0.89	93	109	101	+	1	0.897	0.007	gcGGGGcgggggtcgcc
TempSeq_d_Mr4u8F	V$GRHL	Grainyhead-like transcription factors	V$GRHL3.01	Grainyhead-like 3 (sister-of-mammalian grainyhead - SOM)	Digestive System Embryonic Structures Immune System Integumentary System	0.82	270	282	276	+	1	0.897	0.077	tcgacgGGTTttt
TempSeq_d_Mr4u8F	V$GREF	Glucocorticoid responsive and related elements	V$MRE.01	Mineralocorticoid receptor response element	Breast Endocrine System Leydig Cells Ovary Prostate Testis Urogenital System	0.82	125	143	134	-	1	0.895	0.075	ctagcactgcgcGTTCcga
TempSeq_d_Mr4u8F	V$ETSF	Human and murine ETS1 factors	V$GABPA.02	GA binding protein transcription factor, alpha	Antibody-Producing Cells Blood Cells Bone Marrow Cells Breast Central Nervous System Endocrine System Germ Cells Hematopoietic System Immune System Leukocytes Myeloid Cells Nervous System Phagocytes Prostate Spinal Cord Testis Urogenital System	0.89	317	337	327	+	1	0.894	0.004	tctttgtgGGAAgtgggtgaa
TempSeq_d_Mr4u8F	V$CP2F	CP2-erythrocyte Factor related to drosophila Elf1	V$TCFCP2L1.01	Transcription factor CP2-like 1 (LBP-9)	Blood Cells	0.87	18	36	27	-	0.927	0.893	0.023	caCCGGctgggcccggctc
TempSeq_d_Mr4u8F	V$NFKB	Nuclear factor kappa B/c-rel	V$NFKAPPAB.01	NF-kappaB	Blood Cells Immune System Leukocytes Myeloid Cells Phagocytes	0.89	56	70	63	-	1	0.893	0.003	gcGGGAcggcccgtc
TempSeq_d_Mr4u8F	V$GREF	Glucocorticoid responsive and related elements	V$GRE.03	Glucocorticoid receptor, IR3 sites	Breast Endocrine System Leydig Cells Ovary Prostate Testis Urogenital System	0.88	303	321	312	+	1	0.893	0.013	aatagcccgctTGTTcttt
TempSeq_d_Mr4u8F	V$YBXF	Y-box binding transcription factors, multifunctional proteins involved in transcriptional and translational regulation, mRNA splicing, DNA replication and repair	V$YB1.01	Y box binding protein 1, has a preference for binding ssDNA	Digestive System Endocrine System Germ Cells Liver Testis Urogenital System	0.88	80	92	86	-	1	0.892	0.012	tcgagTGGCtctt
TempSeq_d_Mr4u8F	V$MAZF	Myc associated zinc fingers	V$MAZR.01	MYC-associated zinc finger protein related transcription factor	Blood Cells Immune System Leukocytes	0.88	94	106	100	+	1	0.889	0.009	cggggcGGGGgtc
TempSeq_d_Mr4u8F	V$ZF02	C2H2 zinc finger transcription factors 2	V$ZBTB7.03	Zinc finger and BTB domain containing 7A, pokemon	Blood Cells Immune System Leukocytes Lymphocytes Thymus Gland	0.88	237	259	248	+	1	0.883	0.003	tccagCCCCtcctgcctccccag
TempSeq_d_Mr4u8F	V$E2FF	E2F-myc activator/cell cycle regulator	V$E2F7.02	E2F transcription factor 7	ubiquitous	0.87	188	204	196	-	1	0.875	0.005	cagtgacGGGAacgtgg
TempSeq_d_Mr4u8F	V$PRDF	Positive regulatory domain I binding factor	V$BLIMP1.01	Transcriptional repressor B lymphocyte-induced maturation protein-1 (Blimp-1, prdm1)	Antibody-Producing Cells Blood Cells Immune System Leukocytes Lymphocytes	0.81	328	346	337	+	1	0.873	0.063	agtgggtGAAAatggaaga
TempSeq_d_Mr4u8F	V$GRHL	Grainyhead-like transcription factors	V$GRHL2.01	Grainyhead-like 2 (BOM, TFCP2L3)	Digestive System Embryonic Structures Immune System Integumentary System	0.86	269	281	275	-	1	0.869	0.009	aaAACCcgtcgag
TempSeq_d_Mr4u8F	V$GCF2	Transcriptional repressor GC-binding factor 2	V$LRRFIP1.01	Leucine rich repeat (in FLII) interacting protein 1		0.82	251	269	260	+	1	0.862	0.042	cctCCCCagcggcggcccc
TempSeq_d_Mr4u8F	V$SP1F	GC-Box factors SP1/GC	V$SP2.01	Sp2, member of the Sp/XKLF transcription factors with three C2H2 zinc fingers in a conserved carboxyl-terminal domain	ubiquitous	0.8	148	164	156	-	1	0.854	0.054	ggccaaggccGGACtgc
TempSeq_d_Mr4u8F	V$SP1F	GC-Box factors SP1/GC	V$SP2.01	Sp2, member of the Sp/XKLF transcription factors with three C2H2 zinc fingers in a conserved carboxyl-terminal domain	ubiquitous	0.8	61	77	69	-	1	0.847	0.047	gggcccggcgGGACggc
TempSeq_d_Mr4u8F	V$ZF57	KRAB domain zinc finger protein 57	V$ZFP57.01	Krueppel-associated box-containing zinc-finger protein 57 (KRAB-ZFP 57)		0.84	103	115	109	+	0.75	0.844	0.004	ggtCGCCgcgctg
TempSeq_d_Mr4u8F	V$HEAT	Heat shock factors	V$HSF1.01	Heat shock factor 1	ubiquitous	0.84	184	208	196	-	0.952	0.844	0.004	aaggcagtgacgGGAAcgtgggaag
TempSeq_d_Mr4u8F	V$ABDB	Abdominal-B type homeodomain transcription factors	V$HOXA13.01	Homeobox A13	Bone Marrow Cells Bone and Bones Central Nervous System Connective Tissue Embryonic Structures Hematopoietic System Integumentary System Nervous System Prostate Skeleton Spinal Cord Urogenital System	0.81	164	180	172	+	1	0.84	0.03	catccgcgTAAAtaaag
TempSeq_d_Mr4u8F	V$NEUR	NeuroD, Beta2, HLH domain	V$NEUROD1.01	DNA binding site for NEUROD1 (BETA-2 / E47 dimer)	Antibody-Producing Cells Antigen-Presenting Cells Blood Cells Bone Marrow Cells Brain Central Nervous System Digestive System Ear Embryonic Structures Endocrine System Eye Hematopoietic System Immune System Islets of Langerhans Leukocytes Lymphocytes Nervous System Neuroglia Neurons Nose Pancreas Respiratory System Spinal Cord Thymus Gland	0.83	160	174	167	+	1	0.834	0.004	tggcCATCcgcgtaa
TempSeq_d_Mr4u8F	V$GREF	Glucocorticoid responsive and related elements	V$MRE.01	Mineralocorticoid receptor response element	Breast Endocrine System Leydig Cells Ovary Prostate Testis Urogenital System	0.82	125	143	134	+	0.885	0.825	0.005	tcggaacgcgcaGTGCtag
TempSeq_d_Mr4u8F	O$MTEN	Core promoter motif ten elements	O$DMTE.01	Drosophila motif ten element		0.77	85	105	95	+	1	0.823	0.053	ccactcgAGCGgggcgggggt
TempSeq_d_Mr4u8F	V$PAX5	PAX-2/5/8 binding sites	V$PAX5.01	B-cell-specific activator protein	Antibody-Producing Cells Endocrine System Immune System Thyroid Gland	0.79	78	106	92	+	0.81	0.798	0.008	ccaagaGCCActcgagcggggcgggggtc
TempSeq_d_Mr4u8F	O$VTBP	Vertebrate TATA binding protein factor	O$ATATA.01	Avian C-type LTR TATA box		0.78	164	180	172	-	0.75	0.796	0.016	ctttattTACGcggatg
TempSeq_d_Mr4u8F	V$GZF1	GDNF-inducible zinc finger gene 1	V$GZF1.01	GDNF-inducible zinc finger protein 1 (ZNF336)		0.73	166	178	172	+	0.75	0.789	0.059	TCCGcgtaaataa
TempSeq_d_Mr4u8F	V$MYBL	Cellular and viral myb-like transcriptional regulators	V$MYBL2.01	v-myb myeloblastosis viral oncogene homolog (avian)-like 2 (BMYB), dimeric binding site	Blood Cells Bone Marrow Cells Erythrocytes Hematopoietic System Immune System Leukocytes	0.75	28	48	38	+	1	0.788	0.038	cagccggtgTAACagcggccg
TempSeq_d_Mr4u8F	V$E2FF	E2F-myc activator/cell cycle regulator	V$E2F.01	E2F, involved in cell cycle regulation, interacts with Rb p107 protein	ubiquitous	0.75	326	342	334	+	1	0.777	0.027	gaagtgggtGAAAatgg
TempSeq_d_Mr4u8F	V$MOKF	Mouse Krueppel like factor	V$MOK2.01	Ribonucleoprotein associated zinc finger protein MOK-2 (mouse)		0.74	192	212	202	+	1	0.768	0.028	gttcccgtcactgCCTTttct
TempSeq_d_Mr4u8F	V$PAX9	PAX-9 binding sites	V$PAX9.02	Paired box protein Pax-9	Bone and Bones Connective Tissue Embryonic Structures Skeleton	0.71	83	103	93	-	0.786	0.767	0.057	ccccgcCCCGctcgagtggct
TempSeq_d_Mr4u8F	V$AIRE	Autoimmune regulatory element binding factor	V$AIRE.02	Autoimmune regulator	Blood Cells Immune System Leukocytes Lymphocytes Thymus Gland	0.75	218	232	225	+	0.781	0.767	0.017	gcgggttttcTTGCa
TempSeq_d_Mr4u8F	V$E2FF	E2F-myc activator/cell cycle regulator	V$E2F.01	E2F, involved in cell cycle regulation, interacts with Rb p107 protein	ubiquitous	0.75	162	178	170	+	0.75	0.761	0.011	gccatccgcGTAAataa
TempSeq_d_Mr4u8F	V$PRDM	PR (PRDI-BF1-RIZ1 homologous) domain transcription factor	V$PRDM5.01	PR domain containing 5		0.71	231	259	245	-	0.762	0.752	0.042	ctggggaggCAGGaggggctggagacctg
TempSeq_d_Mr4u8F	V$HNFP	Histone nuclear factor P	V$HINFP.01	Histone H4 transcription factor, MIZF, dimeric binding site		0.72	153	171	162	-	1	0.744	0.024	cgCGGAtggccaaggccgg
TempSeq_d_Mr4u8F	V$PRDM	PR (PRDI-BF1-RIZ1 homologous) domain transcription factor	V$PRDM5.01	PR domain containing 5		0.71	189	217	203	-	1	0.737	0.027	ccggaagaaAAGGcagtgacgggaacgtg
TempSeq_d_Mr4u8F	V$PRDM	PR (PRDI-BF1-RIZ1 homologous) domain transcription factor	V$PRDM5.01	PR domain containing 5		0.71	180	208	194	-	0.833	0.711	0.001	aaggcagtgACGGgaacgtgggaaggcac
TempSeq_d_Mr4u8F	V$NRSF	Neuron-restrictive silencer factor	V$NRSE.01	Neural-restrictive-silencer-element	Brain Central Nervous System Nervous System Neurons	0.67	98	128	113	-	0.783	0.696	0.026	ccgacagagcgagcagcgCGGCgacccccgc
TempSeq_d_Mr4u8F	O$TF2D	General transcription factor IID, GTF2D	O$INR_DPE.01	Initiator (INR) and downstream promoter element (DPE) with strictly maintained spacing		0.69	31	69	50	+	0.848	0.694	0.004	ccggtgtaacagcggccggggaagagacggGCCGtcccg
